# Supplementary material for: Change Point Estimation in Monitoring Survival Time
Source: PLoS One. 2012 Mar 16;7(3):e33630. doi: 10.1371/journal.pone.0033630 (PMC3306432; doi:10.1371/journal.pone.0033630)
Supplement: File S1 — WinBUGS code for change point model. (TXT) [file pone.0033630.s001.txt]

model 
{
for(i in 1 : RLcusum)
	{

	y[i] ~ dweib(alpha0, gamma[i])I(yc[i],) 

	gamma[i] = pow(exp(beta0 * riskscore[i])/(lambda0+step(i-tau) * lambda0 * (k-1)), alpha) 
	}

RL=RLcusum-1

# Priors
k ~ dnorm(0.255, 2.77)I(0.01, 0.99)

# k ~ dnorm(4.004, 0.0156)I(1.01, 20) (For jump scenarios)

tau ~ dunif(1, RL) 
}
